# Supplementary material for: Changes in Saliva Analytes in Dairy Cows during Peripartum: A Pilot Study
Source: Animals (Basel). 2021 Mar 9;11(3):749. doi: 10.3390/ani11030749 (PMC8000156; doi:10.3390/ani11030749)
Supplement: Supplementary file 1 [file animals-11-00749-s001.zip]

Archive with 5 entries (4 files):
- Supplementary TableS2.xlsx
- __MACOSX/
- __MACOSX/._Supplementary TableS2.xlsx
- Supplementary TableS1.xlsx
- __MACOSX/._Supplementary TableS1.xlsx
