# Supplementary material for: Changes in Saliva Analytes in Dairy Cows during Peripartum: A Pilot Study
Source: Animals (Basel). 2021 Mar 9;11(3):749. doi: 10.3390/ani11030749 (PMC8000156; doi:10.3390/ani11030749)
Supplement: Supplementary file 1 [file animals-11-00749-s001.zip › Supplementary TableS2.xlsx]

## Sheet: Supplementary Table S2
			WBC at T0	Milk yield at T+7	Milk yield at T+20	BCS at T+20
	sCor	T-13	−0.04	0.08	−0.12	0.28
		T0	0.03	0.14	0.02	0.11
		T+7	0.18	−0.10	−0.41	−0.39
		T+20	0.2	0.17	0.21	0.27
	sAA	T-13	−0.06	0.44	0.22	0.26
		T0	0.38	0.16	0.19	−0.10
		T+7	0.33	0.37	0.28	0.25
		T+20	−0.01	0.56*	0.3	0.56*
	BChE	T-13	−0.40	0.25	0.09	0.18
		T0	−0.02	−0.44	−0.46	−0.34
		T+7	0.14	−0.04	0.01	0.14
		T+20	−0.02	0.43	0.36	0.49
	TEA	T-13	0.13	0.05	−0.18	0.02
		T0	0.24	−0.68*	−0.54	−0.34
		T+7	−0.03	0.19	−0.14	−0.02
		T+20	−0.20	0.57*	0.48	0.5
	Lip	T-13	−0.05	0.18	−0.13	0.17
		T0	0.66*	−0.37	−0.56	−0.33
		T+7	0.34	−0.30	−0.25	−0.40
		T+20	−0.03	0.39	0.38	0.53
	ADA	T-13	−0.27	0.18	0.28	0.43
		T0	0.4	−0.17	−0.40	−0.01
		T+7	0.43	0.1	0.13	0.17
		T+20	0.29	0.22	0.17	0.26
	TEAC	T-13	−0.13	−0.10	−0.4	−0.24
		T0	0.62*	−0.32	−0.33	−0.08
		T+7	−0.28	0.33	−0.03	0.08
		T+20	0.03	0.54	0.28	0.34
	FRAS	T-13	−0.14	−0.08	−0.43	−0.24
		T0	0.54	−0.30	−0.32	−0.04
		T+7	−0.27	0.31	−0.01	0.06
		T+20	0.07	0.55	0.32	0.38
	CUPRAC	T-13	−0.16	−0.09	−0.38	−0.22
		T0	0.5	−0.15	−0.13	0.18
		T+7	−0.26	0.31	−0.04	0.07
		T+20	0.01	0.56*	0.31	0.37
	AOPP	T-13	−0.16	−0.04	−0.39	−0.26
		T0	0.64*	−0.29	−0.30	−0.1
		T+7	−0.08	0.41	−0.03	−0.04
		T+20	0.03	0.64*	0.4	0.46
	H2O2	T-13	−0.13	0.02	−0.35	−0.19
		T0	0.64*	−0.08	−0.17	0.16
		T+7	−0.08	0.53	0.02	0.02
		T+20	−0.18	0.66*	0.5	0.54
	AST	T-13	−0.24	0.28	−0.21	−0.02
		T0	0.65*	−0.52	−0.69*	−0.61*
		T+7	0.31	0.35	−0.10	−0.09
		T+20	0.04	0.61*	0.46	0.32
	ALP	T-13	−0.20	0.36	0.09	0.31
		T0	0.13	−0.04	0.01	−0.07
		T+7	0.17	0.28	0.33	0.04
		T+20	0.53	0.06	−0.03	0.06
	gGT	T-13	−0.40	−0.09	−0.06	0.20
		T0	0.35	−0.05	−0.23	−0.35
		T+7	0.42	−0.01	0.16	0.02
		T+20	0.55*	−0.14	−0.09	0.01
	LDH	T-13	−0.31	−0.02	−0.33	−0.04
		T0	0.47	−0.43	−0.62*	−0.30
		T+7	0.23	0.25	−0.19	−0.16
		T+20	0.37	0.38	0.19	0.23
	CK	T-13	−0.55	0.33	0.12	0.29
		T0	0.57*	−0.50	−0.69*	−0.71**
		T+7	0.21	0.46	0.21	0.14
		T+20	−0.02	0.14	0.05	0.25
	creatinine	T-13	−0.28	0.21	−0.14	−0.07
		T0	0.45	−0.50	−0.77**	−0.87**
		T+7	−0.29	0.3	0.2	0.15
		T+20	0.07	0.62*	0.43	0.41
	urea	T-13	0.13	0.34	−0.04	−0.24
		T0	0.3	−0.23	−0.63*	−0.58*
		T+7	−0.01	0.39	0.08	0.03
		T+20	0.04	0.46	0.32	0.32
	uric acid	T-13	0.34	−0.08	0.07	0.264
		T0	0.34	−0.58*	−0.75**	−0.56*
		T+7	−0.01	−0.39	−0.44	−0.42
		T+20	0.31	0.13	−0.06	0.23
	triglycerides	T-13	−0.23	0.09	−0.19	0.03
		T0	0.74**	−0.06	0.03	−0.11
		T+7	−0.20	0.4	0.25	0.21
		T+20	0.14	0.51	0.18	0.3
	glucose	T-13	−0.13	0.12	−0.18	−0.17
		T0	0.47	0.04	0.07	0.13
		T+7	−0.30	0.42	0.1	0.07
		T+20	0.19	0.36	0.2	0.23
	lactate	T-13	−0.18	−0.01	−0.17	0.12
		T0	0.68*	−0.35	−0.45	−0.22
		T+7	−0.47	0.49	0.27	0.24
		T+20	−0.12	0.71**	0.37	0.4
	total protein	T-13	−0.38	−0.09	−0.40	−0.32
		T0	0.21	−0.13	−0.16	−0.26
		T+7	0.14	0.41	0.34	0.21
		T+20	0.2	0.44	0.33	0.46
	albumin	T-13	0.52	−0.38	−0.47	0.52
		T0	−0.05	0.01	−0.05	−0.05
		T+7	0.02	0.66*	0.42	0.02
		T+20	−0.26	0.33	0.27	−0.26
	phosphorus	T-13	0.18	0.04	0.13	0.21
		T0	−0.20	0.19	0.24	0.49
		T+7	0.19	−0.09	0.05	−0.06
		T+20	−0.12	0.20	0.34	0.48
	total calcium	T-13	0.05	−0.15	−0.14	−0.07
		T0	0.61*	0.04	−0.15	0.06
		T+7	−0.01	0.28	−0.16	−0.24
		T+20	−0.09	0.42	0.2	0.22
