# Supplementary material for: Changes in Saliva Analytes in Dairy Cows during Peripartum: A Pilot Study
Source: Animals (Basel). 2021 Mar 9;11(3):749. doi: 10.3390/ani11030749 (PMC8000156; doi:10.3390/ani11030749)
Supplement: Supplementary file 1 [file animals-11-00749-s001.zip › Supplementary TableS1.xlsx]

## Sheet: Supplementary TableS1
	sCor (﻿µg/dL)	sAA (IU/L)	BChE (﻿nmol/mL/min)	TEA (IU/L)	Lip (IU/L)	ADA (IU/L)	TEAC (﻿mmol/L)	FRAS (﻿mmol/L)	CUPRAC (﻿mmol/L)	uric acid (﻿µmol/L)	AOPP (﻿µmol/L)	H2O2 (﻿µmol/L)	AST (IU/L)	ALP (IU/L)	gGT (IU/L)	LDH (IU/L)	CK (IU/L)	creatinine (﻿µmol/L)	urea (mmol/L)	﻿triglycerides (﻿mmol/L)	glucose (﻿mmol/L)	lactate (﻿mmol/L)	total protein (g/L)	albumin (g/L)	phosphorus (﻿mmol/L)	total calcium (﻿mmol/L)
Time (days from calving)
-13	0.329 (0.255-0.394)	8.9 [4.6-10.2]	16.7 (14.9-18.5)	83.0 [73.0-97.4]	2.9 [2.2-3.9]	6.1 (4.3-7.9)	0.36 [0.20-0.51]	0.85 [0.41-1.22]	0.43 [0.21-0.57]	21.5 [11.6-30.3]	303.5 [141.1-430.5]	73.1 [21.7-103.6]	16.8 (9.4-28.1)	7.8 [5.6-23.8]	16.8 [11.5-25.7]	55.7 (48.4-62.1)	3.2 (2.3-4.1)	54.81 (48.3-61.3)	5.1 [4.7-8.8]	0.54 [0.22-0.79]	0.50 [0.17-1.72]	2.50 [0.98-3.65]	0.72 [0.52-1.00]	0.60 [0.50-0.65]	8.4 (7.3-9.4)	0.75 [0.56-0.88]
0	0.491 (0.331-0.665)a, b, c	19.1 [7.5-27.0]	21.2 (17.9-24.5)e,f,g	73.9 [70.4-114.1]	4.8 [3.4-8.3]	29.9 (17.3-36.6)j,k,l	0.06 [0.05-0.18]m,n	0.21 [0.17-0.45]o	0.07 [0.05-0.21]q,r	3.6 [2.9-10.8]	95.8 [69.9-216.0]s	18.5 [14.8-43.7]	22.6 (8.7-36.2)	23.2 [11.7-90.6]	43.5 [33.5-98.8]u,v,w	77.4 (34.3-140.5)	7.6 (4.4-10.9)x	63.2 (52.6-73.9)	6.3 [4.8-8.5]	0.35 [0.10-0.49]	0.05 [0.02-0.29]bb,cc	0.19 [0.11-0.78]dd	1.00 [0.70-1.82]	0.60 [0.50-0.65]	7.0 (5.3-8.7)	0.57 [0.48-0.78]
+7	0.249 (0.192-0.347)	11.2 [4.9-19.2]	13.9 (12.3-15.4)	59.3 [48.0-68.0]h,i	4.0 [3.4-4.6]	11.4 (7.4-15.4)	0.10 [0.06-0.19]	0.28 [0.12-0.35]p	0.10 [0.06-0.87]	5.9 [3.8-11.0]	118.7 [43.6-145.0]t	20.8 [11.9-72.0]	15.9 (7.1-24.9)	14.8 [9.2-86.7]	18.6 [15.1-71.5]	40.3 (22.0-52.1)	5.8 (3.1-8.6)	48.1 (39.1-57.2)	3.7 [2.8-9.9]y,z	0.14 [0.09-0.26]aa	0.10 [0.04-0.24]	0.32 [0.15-1.24]ee	0.51 [0.35-1.23]	0.50 [0.50-0.60]	8.2 (6.9-9.5)	0.65 [0.49-0.75]
+20	0.200 (0.177-0.333)	15.2 [8.9-31.9]d	15.7 (13.6-17.8)	69.0 [52.0-85.5]	4.6 [3.3-5.5]	7.4 (5.3-9.6)g	0.25 [0.09-0.62]	0.61 [0.21-0.93]	0.30 [0.11-0.54]	14.8 [5.5-36.8]	194.4 [76.9-431.0]	66.0 [18.3-85.9]	12.0 (7.5-17.2)	9.1 [6.9-34.8]	16.2 [13.1-40.6]	41.1 (19.7-76.5)	3.9 (2.6-5.3)	51.4 (40.5-62.3)	4.9 [3.4-5.3]	0.35 [0.18-0.58]	0.65 [0.11-1.35]	0.98 [0.39-3.04]	0.48 [0.35-0.97]	0.50 [0.50-0.65]	8.5 (7.3-9.6)	0.55 [0.53-0.96]
Mixed linear regression model
sampling time (F)	9.68***	8.23**	8.06***	4.17*	1.59	12.27***	8.24**	6.13**	8.02**	2.09	3.78*	2.29	1.62	0.54	10.08***	0.78	3.06*	2.86	6.57**	3.08*	5.09**	7.06***	2.22	1.41	1.85	0.99
BCS at T-13 (F)	0.01	0.01	0.39	0.35	0.26	3.83	0.32	0.93	0.94	1.60	0.56	2.21	9.79**	0.80	3.15	1.00	0.06	0.17	3.64	2.98	0.01	5.95*	0.12	2.47	6.90*	1.73
BCS (Wald Z)	0.85	0.80	0.70	0.49	0.46	2.15*	0.88	0.76	0.97	0.24	0.02	0.92	0.78	1.46	0.32	0.50	0.78	0.29	0.96	0.13	0.01	0.20	0.72	1.00	1.00	0.70
parity ✕ age (Wald Z)	0.13	1.33	1.85	0.25	2.14*	1.02	1.89	1.31	1.93	2.02*	2.21*	0.59	0.39	2.39*	0.70	0.29	2.15*	1.14	1.81	1.03	2.22*	2.08*	2.17*	0.33	1.58	0.01
